# Supplementary material for: Assignment of Atlantic salmon (Salmo salar) linkage groups to specific chromosomes: Conservation of large syntenic blocks corresponding to whole chromosome arms in rainbow trout (Oncorhynchus mykiss)
Source: BMC Genet. 2009 Aug 18;10:46. doi: 10.1186/1471-2156-10-46 (PMC2734554; doi:10.1186/1471-2156-10-46)
Supplement: Additional file 5 — Table 2. Location of shared markers on Atlantic salmon and rainbow trout chromosome arms. This table shows the locations of the genetic markers that are shared in the Atlantic salmon and rainbow trout linkage maps and indicates their chromosomal positions in these species. [file 1471-2156-10-46-S5.xls]

## Sheet: Br5f+Br6f-All_LGs-merge
Additional file 5 Table 2 Location of Shared Markers on Atlantic Salmon and Rainbow Trout Chromosomes
AS Marker1	AS-LG2	AS-Chr	RT LG3	RT Chr	AS Chrom.
					Notes
	AS-1f	Chr 2p(sex)			sex chrom.
OMM1016	1	2p	31p	3p	2p arm
OmyFGT8TUF	1	2p	27/31p	3p
OMM5188/i	1	2p	27/31p	3p
OMM1122/i	1	2p	31p	3p
HoxA11b/ii	1	2p	27/31p	3p
One18ASC	1	2p	27/31p	3p
Str4INRA	1	2p	27/31p	3p
One102ADFG	1	2p	31p	3p
Ssa406UoS	1	2p	31p	3p
	AS 1+2f	2q (sex)	29p	17p	2q arm
CA341677	1	2q	2p	13p
BHMS150	1	2q	29p	17p
CL11428	1	2q	29/2p	17p
BX311884	1	2q	29p	17p
Ssa55BSFU	1	2q	29p	17p
Ssa202DU	1	2q
Sal1UoG	1	2q	29p	17p
	AS-2f	Chr 10	8q	5q	large acrocentric
Ssa20BSFU	2	10qa			10qa arm
CA358745	2	10qa	8cq	5cq
CA060381	2	10qa	8cq	5cq
OMM1009	2	10qa	8q	5q
Ssa101SSFU	2	10qa	8q	5q
Clock	2	10qa	8q	5q
Ssa87BSFU	2	10qa	8cq	5cq
Ogo8UW	2	10qa	8q	5q
Ssa3BSFU	2	10qb	27q	2q	10qb arm
BHMS212	2	10qb	27cq	2cq
OMM1039	2	10qb	27q	2q
Ssa10061	2
BHMS360	2	10qb	27q	2q
BHMS201	2	10qb
BHMS159	2	10qb	27/31	2cq
Ssa26BSFU	2	10qb
BX863380	2	10qb	27q	2q
OMM1228	2	10qb	27q	2q
MetB	2	10qb	27q	2q
	AS-3f	Chr 14			med. acrocentric
OMM1190	3	14qa	23q	8q	14qa arm
TCRalpha	3	14qa	23q	8q
GS02	3	14qa	23q	8q
MHC1B	3	14qb	3cq	14cq	14qb arm
BHMS429	3	14qb	3p	14p
BHMS185	3	14qb	3p	14p
CR374305	3	14qb	3p	14p
BX080510	3	14qb	3p	14p
	AS-4f	Chr 6			metacentric
Ssa043BSFU	4	6p	24q	4q	6p arm
Omy27INRA	4	6p	24q	4q
OMM1105	4	6p	24q	4q
OmyRGT30TUF	4	6q	9q	12q
OMM1037	4	6q	2q	13q
OMM1161	4	6q	9q	12q
BX890355	4	6q	2q	13q	6q arm
BHMS211	4	6q	2q	13q
OMM1002	4	6q	2q	13q
CA376300/i	4	6q	2q	13q
OMM5019	4	6q	2q	13q
OMM5037	4	6q	2q	13q
	AS-5f	Chr 13			large acrocentric
BHMS328	5	13qa	22q	16q	13qa arm
OMM1264	5	13qa	22q	16q
SSOSL439	5	13qa	22q	16q
Ssa8BSFU	5	13qa	9c	12c
Ssa15BSFU	5	13qa	9p	12p	13qb arm
TRCARR	5	13qa	9p	12p
OMM5007	5	13qa	9cq	12cq
OMM1096	5	13qb	9p	12p
Omy1009UW	5	13qb	2&9	12p
ATP1B2/ii	5	13qb	9p	12p
	AS-6f	Chr 12			large acrocentric
OmyRGT35TUF	6	12qa	29cq	17cq	12qa arm
HoxC6b/ii	6	12qa	29p	17p
OMM1201	6	12qa	29p	17p
Ssa98BSFU	6	12qa	29p	17p
OMM1300	6	12qa	29q	17q
OMM5043	6	12qa	29q	17q
Omy21INRA	6	12qa	29q	17q
Omy27DU	6	12qa	2p	13p
BX301679	6	12qa	29p	17p
OmyFGT25TUF	6	12qa	2p	13p
Omy11INRA	6	12qb	29q	17q	12qb arm
CA358173/i	6	12qb	29q	17q
BHMS146	6	12qb
OMM5074	6	12qb	29q	17q
BX311884	6	12qb	29q	17q
	AS-7f	Chr 24			small acrocentric
Ssa6BSFU	7	24
BHMS356	7	24	10p	6p
Omy1225UW	7	24	10p	6p
BHMS337	7	24	10p	6p
BX303525	7	24	10p	6p
OMM5172/i	7	24	10p	6p
	AS-8f	Chr 15			large acrocentric
Ssa51BSFU	8	15qa			15qa arm
SsaLEET47	8	15qa	23p	8p
Omy27INRA/ii	8	15qa	23p	8p
Omy301UoG	8	15qb	21q	9q	15qb arm
Ssa197DU	8	15qb	21q	9q
	AS-9f	Chr 11			large acrocentric
Ssa0982BSFU	9	11qa			11qa arm
Omi87TUF	9	11qa	18	26
SSOSL438	9	11qa	18	26
BX867151	9	11qa	18	26
Omi187TUF	9	11qa	18	26
CL16550	9	11qb	1	sex	11qb arm
BHMS7.001	9	11qb	1	sex
BHMS221A	9	11qb	1	sex
Ssa408UoS	9	11qb	1	sex
BX076085	9	11qb	1	sex
OMM1372	9	11qb	1	sex
OMM5295	9	11qb	1	sex
Ssa66BSFU	9	11qb
OMM5032	9	11qb	1	sex
	AS-10f	Chr 9			largest acrocentric
OMM1301	10	9qa	4c	25	9qa arm
OMM5137	10	9qa	4	25
Ssa0420BSFU	10	9qa
BX881655	10	9qa	25	29
Ssa86BSFU	10	9qa	25	29
Ogo2UW	10	9qb	25	29	9qb arm
CL15589	10	9qb	25	29
One104ADFG	10	9qb	25	29
OmyFGT21TUF	10	9qb	25	29
BHMS250	10	9qb	25	29
OMM5159	10	9qc	26	24	9qc arm
CA052244	10	9qc	26	24
CR375500	10	9qc	26	24
SSOSL85	10	9qc	26	24
OmyRGT30TUF/i	10	9qc	9	12cq
BHMS7.005/i	10	9qc	26	24
Ssa10050BSFU	10	9qc
	AS11+3	Chr 3p			large metacentric
CL18423	11	3p			3p arm
ATP1B3A	11	3p	13	28
CA350064	11	3p	13	28
OmyRGT32TUF	11	3p	13	28
OMM1272	11	3p	13	28
	AS-11f	Chr3p+q			3p arm continued
BX870052	11	3p	13	28
Ssa17BSFU	11	3p	13	28
BX311224	11	3q	9q	12q	3q arm
Ssa86	11	3q
OMM5063	11	3q	9q	12q
OMM1267	11	3q	9q	12q
Ssa0156BSFU	11	3q
OMM5140	11	3q	9q	12q
IgM	11	3q	9q	12q
OMM1274	11	3q	2/9q	12q
OMM5019/iii	11	3q	2/9q	12q
SsaLEEI84/i	11	3q	9q	12q
OMM5019	11	3q	9q	12q
	AS-12f	Chr 5			medium metacentric
BHMS267.1	12	5p	3q	14q	5p arm
OMM5174	12	5p	3q	14q
BHMS206	12	5p	3q	14q
BHMS272	12	5p	3q	14q
BX317661	12	5p	3q	14q
Omy1102UW	12	5p	3q	14c
ATP1A3	12	5q	27		5q arm
Omy1006UW	12	5q	27 or 31	2cq
Omy272UoG	12	5q	27/31
Ocl2UW	12	5q	27cp	2p
BX313262	12	5q	27p	2p
OMM1108	12	5q	27p	2p
BHMS291	12	5q
BX313262/i	12	5q	27p	2p
Ssa24EVMS	12	5q	27p	2p
OMM5188/ii	12	5q	27
OmyFGT8TUF6	12	5q	27 or 31	2p
OMM5000	12	5q	27 or 31
HoxA11b/i	12	5q	27 or 31	2p
Ssa64BSFU	12	5q	27 or 31
HoxA2b/i	12	5q	27 or 31	2p
OMM1122/ii	12	5q	27p	2p
	AS-13f	Chr 19			medium acrocentric
CA058586	13	19qa	19	11p	19qa arm
Ssa407UoS	13	19qa	19p	11p
Ssa609BSFU	13	19qb			19qb arm
BHMS422A	13	19qb	22	16p
HoxB5b/ii	13	19qb	22p	16cp
Ssa289DU	13	19qb	22p	16p
BHMS289	13	10qb	22cp	16cp
	AS-14f	Chr 21			small acrocentric
Myo2/Ssa402	14	21
OtsG249UCD	14	21	5cq	22cq
BHMS321	14	21	5p	22p
Ssa190BSFU	14	21
BX318599/i	14	21	5q	22q
BX913059	14	21	5p	22p
CA061336	14	21	5p	22p
CL16851	14	21	5p	22p
CL8708	14	21	5p	22p
OMM1011	14	21	5p	22p
ACT/CTG296	14	21	5p	22p
OMM1365	14	21	5p	22p
BHMS311	14	21
BX888097	14	21	5p	22p
OMM1032	14	21	5p	22p
chrom	AS-15	Chr 27			small acrocentric
MHC1A	15	27	16cq	18cq
OMM5002	15	27	16cq	18cq
HoxA3a/i	15	27	16q	18q
BHMS127	15	27
	AS-16f	Chr18			acrocentric
Omy1032UW	16	18qa	6cq	1cq	18qa arm
Ssa125BSFU	16	18qa
GnRH-3B	16	18qa	6q	1q
BHMS176	16	18qa	6q	1q
OmyRGT55TUF	16	18qa	6q	1q
OMM5014	16	18qb	21p	9p	18qb arm
	AS17+2f	Chr 1p			large metacentric
Ssa102BSFU	17	1p	14q	19q	p arm
OMM1374	17	1p	14q	19q
BHMS281	17	1p	14q	19q
Ssa410UoS	17	1p	14q	19q
BX881655	17	1p	14q	19q
	AS-17f	Chr 1qa+qb			q arm
BX861315	17	1qa	30	23	1qa arm
OmyRGT34TUF	17	1qa	30	23
BHMS418	17	1qa	30	23
BHMS415	17	1qb	8c	5c	1qb arm
BHMS331	17	1qb	8p	5p
Ssa33BSFU	17	1qb
One114ADFG	17	1qb	8p	5p
Ssa2BSFU	17	1qb
Ogo3UW	17	1qb	8p	5p
OtsG83bUCD	17	1qb	8p	5p
	AS-18f	Chr 23			small acrocentric
OmyFGT16TUF	18	23	24p	4p
BHMS377	18	23	24p	4p
Ssa85DU	18	23	24p	4p
	AS-19f	Chr 8			small metacentric
BHMS205/i	19	8	20q	10q	q arm
BX319411	19	8	20q	10q
OMM1657	19	8	20q	10q
CL17236/i	19	8	20q	10q
	AS-20f	Chr 25			small acrocentric
BHMS241	20	25
Myo1/Ssa283	20	25
Ssa317BSFU	20	25
HoxD9a/i	20	25	31c	3c
OMM5024	20	25	31cq	3cq
OMM5164	20	25	31cq	3cq
Ssa187BSFU	20	25
	AS-21f	Chr 26			small acrocentric
OMM1197	21	26	10q	6q
BX867151	21	26	10q	6q
Omy1002UW	21	26	10q	6q
Ssa800BSFU	21	26
CL10332	21	26	18/10q	6q
Ssa735BSFU	21	26
	AS-22f	Chr 17			medium acrocentric
OMM5102	22	17	7q	15q	17qa arm
OMM1077/ii	22	17	7q	15q
BX076758	22	17	7q	15q
CL67680	22	17	7q	15q
CA045004	22	17	7q	15q
CA057924	22	17	7q	15q
CA371653/i	22	17	12p	7p	17qb arm
ATP1A1C	22	17	12p	7p
BX879524/i	22	17	12 or 16
BHMS304/i	22	17
LDHB2/Ssa34	22	17
ATP1A1B/ii	22	17	12p	7p
ATP1B1B/i	22	17	12p	7p
OMM5161/i	22	17	12p	7p
OMM1236/i	22	17	12p	7p
OMM5161/ii	22	17	12p	7p
OMM5145	22	17	12p	7p
	AS-23f	Chr 16			medium acrocentric
OMM1231	23	16qa	6p	1p	16qa arm
SsaF43NUIG	23	16qa
MetA/Ssa1020	23	16qa	6q	1q
Ssa20.19NUIG	23	16qa	6p	1p
OMM1013	23	16qb	16p	18p	16qb arm
OMM1236/ii	23	16qb	16p	18p
CA345149	23	16qb	16p	18p
CA383830/i	23	16qb	16p	18p
CL17363	23	16qb	6p	1p
BHMS252	23	16qb	16p	18p
	AS-24f	Chr 7p+q			small metacentric
OMM1164/i	24	7p	15p	21p
Ssa24BSFU	24	7p	15p	21p
Ssa23BSFU	24	7p	15p	21p	p arm
Ssa94BSFU	24	7p	15p	21p
OMM1166	24	7p	15c	21c
BX887563/ii	24	7q	15q	21q
BX887563	24	7q	15q	21q	q arm
OMM1260	24	7q	15q	21q
	AS-25f	Chr 20			acrocentric
Ssa730	25	20qa
OMM5018	25	20qa	19q	11q	20qa arm
Ssa293BSFU	25	20qa	19q	11q
BHMS349	25	20qa	19q	11q
Omy1191UW	25	20qa	19q	11q
OmyFGT34TUF	25	20qa	19q	11q
Ssa4DIAS	25	20qa	19q	11q
Ocl1UW	25	20qb	11	27	20qb arm
BHMS384	25	20qb	11	27
OMM1172	25	20qb	11	27
OMM1767	25	20qb	11	27
OmyFGT14TU	25	20qb	11	27
Omi69TUF	25	20qb	11	27
Ssa9	25	20qb
Omy1011UW	25	20qb	11	27
BX313739	25	20qb	11	27
Omy23INRA	25	20qb	11	27
	AS28+2f	Chr 4p			metacentric
Ssa133BSFU/i	28	4p			4p arm
BX319411/i	28	4p	20qt	10qt
OMM1125	28	4p	20qt	10qt
	AS28+3f	Chr4p
Omy17DIAS	28	4p	20q	10q	4p arm
OMM1134/ii	28	4p	20q	10q
	AS-28f	Chr4q
Omi100TUF	28	4q	20p	10p	4q arm
BX873441/i	28	4q	20p	10p
Ssa405UoS	28	4q
OMM1120	28	4q	20cp	10cp
	AS 31f	Chr 29			smallest acrocentric
OMM1087	31	29	7p	15p
Ogo4UW	31	29	7p	15p
Ssa84	31	29
	AS32f	Chr 22			small acrocentric
Ssa54BSFU	32	22	12q	7q
Ssa65	32	22	12q	7q
Ssa54BSFU	32	22	12q	7q
Ssa617BSFU	32	22
	AS33f	Chr 28			small acrocentric
OMM1090	33	28	17p	20p
BX075694/i	33	28	17p	20p
OtsG85UCD	33	28	17p	20p
CA368462/i	33	28	17p	20p
BX305863	33	28	17p	20p
BX073647	33	28	17cq	20cq
OMM5149	33	28	17cq	20cq
Ssa224	33	28
OMM1199	33	28	17cq	20cq
1 Markers in bold are on the cytogenetic map also
2 Markers from Danzmann et al
3 Markers from Danzmann et al., Guyomard et al., 2006, and
Rexroad et al., 2008.
